# Supplementary material for: Cochlear Implantation in Children with Inner Ear Malformations: Auditory Outcomes, Safety and the Role of Anatomical Severity
Source: J Clin Med. 2025 Nov 20;14(22):8245. doi: 10.3390/jcm14228245 (PMC12653052; doi:10.3390/jcm14228245)
Supplement: Supplementary file 1 [file jcm-14-08245-s001.zip]

Archive with 1 entries (1 files):
- jcm-3931757-supplementary.pdf
